# Supplementary material for: Intra- and Inter-week Variations of Well-Being Across a Season: A Cohort Study in Elite Youth Male Soccer Players
Source: Front Psychol. 2021 Apr 9;12:671072. doi: 10.3389/fpsyg.2021.671072 (PMC8062971; doi:10.3389/fpsyg.2021.671072)
Supplement: Supplementary file 1 [file Table_1.XLSX]

## Sheet: Data
Name	Player	Position	Group	Weight	Sitting height	Height	BMI	Age	wSleep_W1	wSleep_W2	wSleep_W3	wSleep_W4	wSleep_W5	wSleep_W6	wSleep_W7	wSleep_W8	wSleep_W9	wSleep_W10	wSleep_W11	wSleep_W12	wSleep_W13	wSleep_W14	wSleep_W15	wSleep_W16	wSleep_W17	wSleep_W18	wSleep_W19	wSleep_W20	wSleep_W21	wSleep_W22	wSleep_W23	wSleep_W24	wSleep_W25	wSleep_W26	wSleep_W27	wSleep_W28	wSleep_W29	wSleep_W30	wSleep_W31	wSleep_W32	wSleep_W33	wSleep_W34	wSleep_W35	wSleep_W36	wDOMS_W1	wDOMS_W2	wDOMS_W3	wDOMS_W4	wDOMS_W5
Player 1	Player 1	GK	0	87.3	96	187	24.965	16.1806	12	9	9	11	9	13	13	13	14	9	11	11	10	10	11	10	12	10	13	13	11	7	14	7	8	5	8	5	8	8	12	7	15	7	8	13	6	6	8	11	11
Player 2	Player 2	GK	0	68.3	99	184	20.1737	16.1028	12	7	10	10	13	12	9	13	14	10	12	11	7	11	8	7	10	10	13	9	9	8	8	11	10	5	5	4	10	9	10	9	10	7	6	12	5	14	14	10	14
Player 3	Player 3	GK	0	83.6	95	178	26.3856	15.8139	12	7	8	9	12	12	11	17	10	8	10	9	13	13	10	9	12	12	7	12	10	7	8	11	15	6	10	10	8	5	10	7	6	10	12	11	10	5	6	6	13
Player 4	Player 4	fullback	1	62.7	90	169	21.953	16.3083	7	5	5	7	11	13	10	13	10	10	13	6	4	7	6	5	6	6	7	7	6	10	9	6	6	1	6	4	8	6	6	7	11	5	10	12	13	12	13	15	18
Player 5	Player 5	fullback	1	67.2	89	171.5	22.8476	15.8444	12	11	14	12	12	13	14	12	13	6	7	15	12	12	9	10	10	12	10	14	12	11	10	10	9	10	8	10	6	8	10	10	15	10	12	13	14	8	16	10	15
Player 6	Player 6	fullback	1	66.9	95	183	19.9767	16.2861	11	11	13	12	12	12	8	14	8	7	11	6	9	12	9	6	5	7	11	10	5	5	12	5	6	4	8	10	9	14	13	13	17	9	14	11	8	8	10	10	8
Player 11	Player 11	fullback	1	67.7	92	174	22.3609	16.2556	11	6	5	7	9	9	5	10	7	6	8	7	6	9	7	5	8	8	7	11	5	5	10	9	12	11	5	4	3	8	7	7	12	7	6	7	10	7	13	18	25
Player 12	Player 12	fullback	1	72.3	95	177	23.0777	16.1222	11	9	7	11	12	14	12	12	12	10	11	12	10	11	7	5	5	6	7	7	6	5	13	6	6	4	6	8	4	5	4	5	4	7	8	13	8	10	8	12	17
Player 7	Player 7	centre half	2	74.6	96	180.5	22.8973	16.0528	15	14	12	11	15	12	12	14	11	8	9	9	7	13	12	9	8		9	10	10	9	11	7	8	11	7	5	5	1	8	5	9	11	10	8	13	12	10	8	14
Player 8	Player 8	centre half	2	78.5	97	182	23.6988	15.6528	13	13	11	10	10	12	8	11	9	9	9	9	13	10	10	5	8	7	12	10	10	8	11	14	8	6	4	4	8	6	9	5	10	7	10	9	10	6	10	12	13
Player 9	Player 9	centre half	2	79.7	99	186	23.0373	16.0556								10	10	10	11	7	9			10	7	7	11	10	11	9	12	7	5	1	5	5	4	3	6	11	8	7	12	10
Player 10	Player 10	centre half	2	67.8	94	175	22.1388	16.3	12	14	14	16	14	13	11	14	12	9	10	10	11	16	12	17	9	11	16	12	13	10	12	12	11	6	11	8	5	8	9	13	15	11	7	19	10	9	10	13	14
Player 13	Player 13	centre midfielder	3	68.3	92	186	19.7422	16.2056	14	10	10	8	12	16	10	16	10	10	11	10	10	12	9	9	7	10	10	11	8	8	14	7	8	10	10	9	11	10	10	9	12	7	10	12	10	11	15	15	19
Player 14	Player 14	centre midfielder	3	68.6	92	180	21.1728	16.2389	10	13	13	15	13	12	10	12	12	7	8	9	11	15	5	5	7	9	8	9	5	8	11	5	8	4	4	5	3	7	6	6	9	4	11	15	14	10	12	16	15
Player 15	Player 15	centre midfielder	3	62.5	91	177	19.9496	16.4194	10	7	13	10	7	8	5	9	7	5	8	5	4	7	7	5	8	6	6	9	6	6	9	5	7	5	4	4	5	7	4	5	11	4	8	9	9	9	7	8	16
Player 16	Player 16	centre midfielder	3	64.5	94	176	20.8226	15.9444	12	13	15	11	23	12	11	12	12	9	9	10	19	13	11	13	8	10	6	6	9	5	8	6	6	5	5	5	6	6	7	6	13	5	14	10	7	13	7	9	11
Player 17	Player 17	winger	4	68.4	98	184	20.2032	16.0417	12	18	17	14	18	12	13	16	15	10	10	11	11	11	8	9	7	13	9	12	11	11	11	10	9	7	7	8	7	10	9	10	11	5	11	15	16	6	11	16	18
Player 18	Player 18	winger	4	66	87	169	23.1084	15.5472	9	13	13	13	10	13	12	14	11	6	9	6	10	12	7	5	6	10	11	7	9	7	7	6	7	6	5	7	4	13	13		1				13	13	12	16	17
Player 19	Player 19	winger	4	65.9	92	172	22.2756	16.0333	9	7	7	5	10	10	6	14	10	8	10	11	12	16	11	11	12	13	13	17	13	14	13	12	18	11	14	6	9	10	11	7	19	9	15	16	7	6	14	12	16
Player 20	Player 20	winger	4	54.2	89	169	18.9769	16.1333	11	9	10	14	14	16	10	17	14	9	9	10	11	17	15	16	17	15	9	12	12	9	9	12	10	11	7	6	2	3	7	10	15	8	7	9	7	7	6	10	7
Player 21	Player 21	winger	4	61.2	89	174	20.214	16.3278	11	6	5	5	6	8	7	15	6	5	7	5	9	9	7	9	7	12	6	7	7	10	15	7	10	5	9	4	6	5	7	5	10	6	7	11	8	8	11	12	14
Player 22	Player 22	Forward	5	65.1	93	175	21.2571	16.2139	17	9	11	9	14	14	13	11	15	9	13	10	10	12	11	9	9	13	12	15	9	6	15	12	14	6	9	6	7	9	11	6	14	5	15	13	5	6	8	10	16
Player 23	Player 23	Forward	5	63.5	91	171	21.7161	15.8722	11	9	5	11	11	12	9	14	10	8	10	9	10	12	8	6	5	6	7	7	5	5	7	7	6	5	8	5	4	5	6	6	9	7	6	13	9	8	5	13	10
Player 24	Player 24	Forward	5	68.3	98	182	20.6195	15.9583	10	13	11	10	13	10	10	13	12	8	10	8	13	9	10	7	8	7	7	7	8	8	8	6	8	3	4	4	6	2	7	5	6	5	8	9	8	11	9	8	10
Mean	GK			79.7333	96.6667	183	23.8414	16.0324	12	7.66667	9	10	11.3333	12.3333	11	14.3333	12.6667	9	11	10.3333	10	11.3333	9.66667	8.66667	11.3333	10.6667	11	11.3333	10	7.33333	10	9.66667	11	5.33333	7.66667	6.33333	8.66667	7.33333	10.6667	7.66667	10.3333	8	8.66667	12	7	8.33333	9.33333	9	12.6667
SD				10.0729	2.08167	4.58258	3.25479	0.193197	0	1.1547	1	1	2.08167	0.57735	2	2.3094	2.3094	1	1	1.1547	3	1.52753	1.52753	1.52753	1.1547	1.1547	3.4641	2.08167	1	0.57735	3.4641	2.3094	3.60555	0.57735	2.51661	3.21455	1.1547	2.08167	1.1547	1.1547	4.50925	1.73205	3.05505	1	2.64575	4.93288	4.16333	2.64575	1.52753
Mean	Fullback			67.36	92.2	174.9	22.0432	16.1633	10.4	8.4	8.8	9.8	11.2	12.2	9.8	12.2	10	7.8	10	9.2	8.2	10.2	7.6	6.2	6.8	7.8	8.4	9.8	6.8	7.2	10.8	7.2	7.8	6	6.6	7.2	6	8.2	8	8.4	11.8	7.6	10	11.2	10.6	9	12	13	16.6
SD				3.40852	2.77489	5.41295	1.23457	0.192344	1.94936	2.79285	4.38178	2.58844	1.30384	1.92354	3.49285	1.48324	2.54951	2.04939	2.44949	4.08656	3.19374	2.16795	1.34164	2.16795	2.16795	2.48998	1.94936	2.94958	2.94958	3.03315	1.64317	2.16795	2.68328	4.30116	1.34164	3.03315	2.54951	3.49285	3.53553	3.1305	4.96991	1.94936	3.16228	2.48998	2.79285	2	3.08221	3.4641	6.10737
Mean	Centre Half			75.15	96.5	180.875	22.9431	16.0153	13.3333	13.6667	12.3333	12.3333	13	12.3333	10.3333	12.25	10.5	9	9.75	8.75	10	13	11.3333	10.25	8	8.33333	12	10.5	11	9	11.5	10	8	6	6.75	5.5	5.5	4.5	8	8.5	10.5	9	9.75	11.5	11	9	10	11	13.6667
SD				5.3619	2.08167	4.55293	0.640063	0.268018	1.52753	0.57735	1.52753	3.21455	2.64575	0.57735	2.08167	2.06155	1.29099	0.816497	0.957427	1.25831	2.58199	3	1.1547	4.99166	0.816497	2.3094	2.94392	1	1.41421	0.816497	0.57735	3.55903	2.44949	4.08248	3.0957	1.73205	1.73205	3.10913	1.41421	4.12311	3.10913	2.3094	2.06155	5.06623	1.73205	3	0	2.64575	0.57735
Mean	Centre Midfielder			65.975	92.25	179.75	20.4218	16.2021	11.5	10.75	12.75	11	13.75	12	9	12.25	10.25	7.75	9	8.5	11	11.75	8	8	7.5	8.75	7.5	8.75	7	6.75	10.5	5.75	7.25	6	5.75	5.75	6.25	7.5	6.75	6.5	11.25	5	10.75	11.5	10	10.75	10.25	12	15.25
SD				2.97475	1.25831	4.5	0.685464	0.195781	1.91485	2.87228	2.06155	2.94392	6.70199	3.26599	2.70801	2.87228	2.36291	2.21736	1.41421	2.38048	6.16441	3.40343	2.58199	3.82971	0.57735	1.89297	1.91485	2.06155	1.82574	1.5	2.64575	0.957427	0.957427	2.70801	2.87228	2.21736	3.40343	1.73205	2.5	1.73205	1.70783	1.41421	2.5	2.64575	2.94392	1.70783	3.94757	4.08248	3.30404
Mean	Winger			63.14	91	173.6	20.9556	16.0167	10.4	10.6	10.4	10.2	11.6	11.8	9.6	15.2	11.2	7.6	9	8.6	10.6	13	9.6	10	9.8	12.6	9.6	11	10.4	10.2	11	9.4	10.8	8	8.4	6.2	5.6	8.2	9.4	8	11.2	7	10	12.75	10.2	8	10.8	13.2	14.4
SD				5.63808	4.30116	6.1887	1.6888	0.287959	1.34164	4.9295	4.77493	4.76445	4.5607	3.03315	3.04959	1.30384	3.56371	2.07364	1.22474	2.88097	1.14018	3.39116	3.43511	4	4.65833	1.81659	2.60768	4.1833	2.40832	2.58844	3.16228	2.79285	4.20714	2.82843	3.43511	1.48324	2.70185	4.08656	2.60768	2.44949	6.72309	1.82574	3.82971	3.30404	4.08656	2.91548	2.94958	2.68328	4.39318
Mean	Forward			65.6333	94	176	21.1976	16.0148	12.6667	10.3333	9	10	12.6667	12	10.6667	12.6667	12.3333	8.33333	11	9	11	11	9.66667	7.33333	7.33333	8.66667	8.66667	9.66667	7.33333	6.33333	10	8.33333	9.33333	4.66667	7	5	5.66667	5.33333	8	5.66667	9.66667	5.66667	9.66667	11.6667	7.33333	8.33333	7.33333	10.3333	12
SD				2.44404	3.60555	5.56776	0.550718	0.177698	3.78594	2.3094	3.4641	1	1.52753	2	2.08167	1.52753	2.51661	0.57735	1.73205	1	1.73205	1.73205	1.52753	1.52753	2.08167	3.78594	2.88675	4.6188	2.08167	1.52753	4.3589	3.21455	4.16333	1.52753	2.64575	1	1.52753	3.51188	2.64575	0.57735	4.04145	1.1547	4.72582	2.3094	2.08167	2.51661	2.08167	2.51661	3.4641
Mean	Full Team			67.3286	93	176.81	21.526	16.0864	11.4	10.5	10.55	10.55	12.3	12.05	9.8	13	10.7619	8.04762	9.66667	8.80952	10.0476	11.75	9.05	8.38095	7.95238	9.4	9.2381	10	8.57143	8.04762	10.8095	8.14286	8.66667	6.28571	6.95238	6.04762	5.80952	6.95238	8.09524	7.55	11	6.95	10.05	11.7	9.95	9	10.35	12.15	14.65
SD				5.68658	3.36155	5.6024	1.35917	0.225428	2.21003	3.3795	3.70597	3.08605	3.71484	2.21181	2.62779	2.12132	2.48807	1.68749	1.65328	2.50238	3.24771	2.80741	2.45967	3.61215	2.6735	2.891	2.68151	2.96648	2.76715	2.47944	2.4004	2.83347	3.10376	3.21159	2.63583	2.03657	2.29388	3.36862	2.56719	2.72368	4.24264	2.1637	2.92853	3.01051	2.94645	2.38416	2.99605	3.0483	4.15838
[truncated: 154 more columns]
